# Supplementary material for: Respiratory Delivery of Highly Conserved Antiviral siRNAs Suppress SARS-CoV-2 Infection
Source: Int J Mol Sci. 2025 Dec 2;26(23):11675. doi: 10.3390/ijms262311675 (PMC12692593; doi:10.3390/ijms262311675)
Supplement: Supplementary file 1 [file ijms-26-11675-s001.zip]

Archive with 1 entries (1 files):
- ijms-3969758-supplementary.pdf
